# Supplementary material for: Modulation of Photocatalytic CO2 Reduction by n–p Codoping Engineering of Single-Atom Catalysts
Source: Nanomaterials (Basel). 2024 Jul 11;14(14):1183. doi: 10.3390/nano14141183 (PMC11280387; doi:10.3390/nano14141183)
Supplement: Supplementary file 1 [file nanomaterials-14-01183-s001.zip]

Archive with 1 entries (1 files):
- nanomaterials-3070790-supplementary.pdf
